# Supplementary material for: Evaluation of Cookies Enriched with Osmodehydrated Wild Garlic from Nutritional and Sensory Aspects
Source: Foods. 2024 Jun 20;13(12):1941. doi: 10.3390/foods13121941 (PMC11202563; doi:10.3390/foods13121941)
Supplement: Supplementary file 1 [file foods-13-01941-s001.zip]

Archive with 1 entries (1 files):
- foods-3005999-supplementary.pdf
